# Supplementary material for: Multiparametric Single-Vesicle Flow Cytometry Resolves Extracellular Vesicle Heterogeneity and Reveals Selective Regulation of Biogenesis and Cargo Distribution
Source: ACS Nano. 2024 Apr 5;18(15):10464–84. doi: 10.1021/acsnano.3c11561 (PMC11025123; doi:10.1021/acsnano.3c11561)
Supplement: Supplementary file 2 — nn3c11561_si_002.xlsx [file nn3c11561_si_002.xlsx]

## Sheet: Blank Template
Method 1: Staining for EV Fingerprinting - low sample concentration
1) Plan plate template and sample conditions to be tested (washes, controls, samples):
	PLATE 1	1	2	3	4	5	6	7	8	9	10	11	12		Things to remember:
	A	Bleach wash	PBS wash												bleach/PBS washes
	B														unstained controls (buffer and EVs)
	C														blank controls (buffer, no EVs)
	D														isotype controls (single and dual stained di8 and antibody, in blank buffer and +EVs)
	E														single stain controls (for di8 and antibody, in blank buffer and +EVs)
	F														dual stained controls (for di8+antibody, in blank buffer and +EVs)
	G														loading order (low concentration to high concentration)
	H
2) Calculate amount of conditioned media/purified EVs/plasma/synthetic standard needed to stain ONE diluted sample (Fill in "X"):
	Sample 1: Method 1 Staining
	Final Dilution of Sample (1:X):	Dilution Factor for Staining Buffer Addition:	Initial Dilution:	Volume PBS (µL):	Volume Sample 1 (µL):	Final Volume (µL):
	X	2	#VALUE!	#VALUE!	#VALUE!	50
3) Prepare sample dilution for ALL conditions, including enough for serial dilutions (Fill in "X"):
	Diluted Sample 1 for all conditions/serial dilutions:
	Number of Samples:	Volume PBS (µL):	Volume Sample 1 (µL):
	X	#VALUE!	#VALUE!
		Volume Diluted Sample 1 per condition (should equal 50 µL)	#VALUE!
4) Calculate amount of staining buffer (= 25 µM Di8 stock + 6.5% MC buffer stock):
IMPORTANT Dilute fresh for every experiment: 1 µL of Di8 stock (5000 µM) in 199 µL of DMSO, to obtain diluted di8 stock of 25 µM
	Method 1 Staining buffer
	Number of samples:	Concentration of diluted di8 stock (µM):	Staining Concentration (µM):	Final Staining Volume = Diluted Sample + Staining Buffer (µL):	Volume of diluted di8 stock (µL):	Volume 6.2% MC buffer (µL):
	1	25	0.25	100	1	49
	X				#VALUE!	#VALUE!
5) Prepare staining buffer according to step 4. Be sure to make an unstained buffer control.
6) Centrifuge the staining buffer/unstained buffer at max speed (at least 16,000 g) for 15 min
7) Combine 50 µL staining buffer or unstained buffer and 50 µL diluted sample for each condition. Final volume = 100 µL
	Final Sample Makeup per Condition:
	Diluted Sample 1:		Staining buffer:
	Volume PBS (µL):	Volume of Sample (µL):	Volume 6.25% MC Buffer (µL):	Volume di8 (µL):
	#VALUE!	#VALUE!	49	1
	Volume of Diluted Prep per well:	#VALUE!	Volume Staining Buffer:	50
		SHOULD EQUAL 50 µL!		SHOULD EQUAL 50 µL!
			FINAL Staining Volume (µL):	#VALUE!
				SHOULD EQUAL 100 µL!
8) Incubate for 1 hr at RT. Protect from light. If prepared directly in 96 well plate, cover with plate sealer to prevent evaporation.
9) Distribute 100 µL of each sample into wells of 96-well plate according to template in step 1.
10) Open CellStream service mode acquisition software. You should need a password to login if in service mode.
11) Check fluid levels for all tanks and empty waste if needed. Run instrument initialization.
12) Run instrument calibration with manufacturer's beads.
13) Configure for EV Fingerprinting settings as follows:
	Turn on small particle detection (this should automatically set the flow rate, thresholds, and trigger channels to slow, zero, and none, respectively.
	Collection Criteria:	Time: 1 - 10 min
	FSC/SSC:	0.01
	488:	0.25
	642:	OFF
(automatically set)	Thresholds:	0
(automatically set)	Trigger Channels:	None
(automatically set)	Flow rate:	Slow (3.66 µL/min)
14) Edit plate details with Sample IDs.
15) Click run to start data collection.
