# Supplementary material for: Multiparametric Single-Vesicle Flow Cytometry Resolves Extracellular Vesicle Heterogeneity and Reveals Selective Regulation of Biogenesis and Cargo Distribution
Source: ACS Nano. 2024 Apr 5;18(15):10464–84. doi: 10.1021/acsnano.3c11561 (PMC11025123; doi:10.1021/acsnano.3c11561)
Supplement: Supplementary file 4 — nn3c11561_si_004.xlsx [file nn3c11561_si_004.xlsx]

## Sheet: Blank Template
Method 2 (+one antibody): Staining for EV Fingerprinting - high sample concentration
1) Plan plate template and sample conditions to be tested (washes, controls, samples):
	PLATE 1	1	2	3	4	5	6	7	8	9	10	11	12		Things to remember:
	A	Bleach wash	PBS wash												bleach/PBS washes
	B														unstained controls (buffer and EVs)
	C														blank controls (buffer, no EVs)
	D														isotype controls (single and dual stained di8 and antibody, in blank buffer and +EVs)
	E														single stain controls (for di8 and antibody, in blank buffer and +EVs)
	F														dual stained controls (for di8+antibody, in blank buffer and +EVs)
	G														loading order (low concentration to high concentration)
	H
2) Calculate volume of antibody (Fill in "X" values):
	Antibody 1:					DILUTE ANTIBODY SCALED TO DILUTION FACTOR
	Antibody Stock Concentration (µg/mL)	Antibody Stock Concentration (µg/µL)	Staining Volume (uL):	Staining Concentration (µg/mL):	Volume Antibody for 1 sample (µL): C1xV1=C2xV2	Antibody Dilution Factor:	Volume diluted antibody per sample (µL):
	X	#VALUE!	25	1	#VALUE!	#VALUE!	2.5
3) Calculate amount of concentrated conditioned media/purified EVs/plasma/synthetic standard needed to stain ONE diluted sample (Fill in "X"):
	Sample 1 Dilution:
	Final Dilution of Sample (1:X)	Staining Dilution:	Volume of Sample (µL):	Volume PBS (µL):	Final Staining Volume (µL):		s
	X	#VALUE!	#VALUE!	#VALUE!	25
4) Prepare diluted sample for ALL conditions (Fill in "X"):
	Diluted Sample 1 for all conditions/serial dilutions:
	Number of Samples:	Volume PBS (µL):	Volume Sample 1 (µL):
	X	#VALUE!	#VALUE!
		Volume Diluted Sample 1 per condition (should equal 10.5 µL)	#VALUE!
5) Calculate amount of staining buffer (= 25 µM Di8 stock + 6.5% MC buffer stock):
IMPORTANT Dilute fresh for every experiment: 1 µL of Di8 stock (5000 µM) in 199 µL of DMSO, to obtain diluted di8 stock of 25 µM
	Method 2 Staining buffer
	Number of samples:	Concentration of diluted di8 stock (µM):	Staining Concentration (µM):	Volume of diluted di8 stock (µL):	Volume 6.25% MC buffer (µL):
	1	25	2	2	12.5
	X			#VALUE!	#VALUE!
6) Prepare staining buffer according to step 5. Be sure to make an unstained buffer control.
7) Centrifuge the staining buffer/unstained buffer AND diluted antibody at max speed (at least 16,000 g) for 15 min
8) Mix the three components (14.5 µL unstained/staining buffer + 8 µL diluted sample + 2.5 µL antibody) into one tube for each condition. Final volume = 25 µL.
	Final Sample Makeup per Condition:
	Diluted Sample 1:		Staining Buffer:		Diluted Antibody:
	Volume PBS (µL):	Volume of Sample (µL):	Volume 6.25% MC Buffer (µL):	Volume di8 (µL):		Volume of Antibody (µL):
	#VALUE!	#VALUE!	12.5	2		2.5
	Volume of Diluted Prep per well:	#VALUE!	Volume Staining Buffer:	14.5	Volume Diluted Antibody::	2.5
		SHOULD EQUAL 8 µL!		SHOULD EQUAL 14.5 µL!		SHOULD EQUAL 2.5 µL!
				FINAL Staining Volume (µL):	#VALUE!
					SHOULD EQUAL 25 µL!
9) Incubate for 3 hrs at 37C. Protect from light.
10) Calculate amount of 1:1 MC Buffer/PBS solution for 200x post-stain dilution of samples (1 mL per sample).
	1:1 MC Buffer for Post-Stain Dilution:
	Number of Samples:	Volume PBS (µL):	Volume 6.25% MC Buffer (µL):
	X	#VALUE!	#VALUE!
		TOTAL Volume 1:1 MC Buffer (µL):	#VALUE!
		Volume 1:1 MC Buffer per sample (µL):	#VALUE!
11) Prepare 1:1 MC Buffer/PBS solution from step 10.
12) Dilute samples 1:200 by: Vortex and quick spin stained samples before taking 5 µL of stained sample to mix with 1 mL of 1:1 MC Buffer/PBS solution
13) Distribute 100 - 200 µL of post-stain diluted sample into wells of 96-well plate according to template in step 1.
14) Open CellStream service mode acquisition software. You should need a password to login if in service mode.
15) Check fluid levels for all tanks and empty waste if needed. Run instrument initialization.
16) Run instrument calibration with manufacturer's beads.
17) Configure the settings as follows:
	Turn on small particle detection (this should automatically set the flow rate, thresholds, and trigger channels to slow, zero, and none, respectively.
	Collection Criteria: Time	10 min
	FSC/SSC:	0.01
	488:	0.25
	642 (APC-conjugated Antibody):	0.5
(automatically set)	Thresholds:	0
(automatically set)	Trigger Channels:	None
(automatically set)	Flow rate:	Slow (3.66 µL/min)
18) Edit plate details with Sample IDs.
19) Click run to start data collection.
