# Supplementary material for: Multiparametric Single-Vesicle Flow Cytometry Resolves Extracellular Vesicle Heterogeneity and Reveals Selective Regulation of Biogenesis and Cargo Distribution
Source: ACS Nano. 2024 Apr 5;18(15):10464–84. doi: 10.1021/acsnano.3c11561 (PMC11025123; doi:10.1021/acsnano.3c11561)
Supplement: Supplementary file 5 — nn3c11561_si_005.xlsx [file nn3c11561_si_005.xlsx]

## Sheet: Blank Template
Method 2 (+two antibodies): Multiplex Staining for EV Fingerprinting - high sample concentration
1) Plan plate template and sample conditions to be tested (washes, controls, samples):
	PLATE 1	1	2	3	4	5	6	7	8	9	10	11	12		Things to remember:
	A	Bleach wash	PBS wash												bleach/PBS washes
	B														unstained controls (buffer and EVs)
	C														blank controls (buffer, no EVs)
	D														isotype controls (single and dual stained di8 and antibody, in blank buffer and +EVs)
	E														single stain controls (for di8 and antibody, in blank buffer and +EVs)
	F														dual stained controls (for di8+antibody, in blank buffer and +EVs)
	G														loading order (low concentration to high concentration)
	H
2) Calculate volume of antibody (Fill in "X" values):
	Antibody 1:					DILUTE ANTIBODY SCALED TO DILUTION FACTOR				Antibody 2:					DILUTE ANTIBODY SCALED TO DILUTION FACTOR
	Antibody Stock Concentration (µg/mL)	Antibody Stock Concentration (µg/µL)	Staining Volume (uL):	Staining Concentration (µg/mL):	Volume Antibody for 1 sample (µL): C1xV1=C2xV2	Antibody Dilution Factor:	Volume diluted antibody per sample (µL):			Antibody Stock Concentration (µg/mL)	Antibody Stock Concentration (µg/µL)	Staining Volume (uL):	Staining Concentration (µg/mL):	Volume Antibody for 1 sample (µL): C1xV1=C2xV2	Antibody Dilution Factor:	Volume diluted antibody per sample (µL):
	X	#VALUE!	25	1	#VALUE!	#VALUE!	4			X	#VALUE!	25	1	#VALUE!	#VALUE!	4
3) Calculate amount of concentrated conditioned media/purified EVs/plasma/synthetic standard needed to stain ONE diluted sample (Fill in "X"):
	Sample Dilution:
	Final Dilution of Sample (1:x)	Staining Dilution:	Volume of Sample (µL):
	X	#VALUE!	#VALUE!
4) Prepare diluted sample for ALL conditions (Fill in "X"):
	How much diluted sample to make:
	Number of Samples:	Volume PBS:	Volume 100K:
	X	#VALUE!	#VALUE!
		Volume of Diluted Prep per well:	#VALUE!
5) Calculate amount of staining buffer (= 25 µM Di8 stock + 6.5% MC buffer stock):
IMPORTANT Dilute fresh for every experiment: 1 µL of Di8 stock (5000 µM) in 199 µL of DMSO, to obtain diluted di8 stock of 25 µM
Method 2 Staining buffer
# of samples	Concentration of diluted di8 stock (µM):	Staining Concentration (µM):	Volume of diluted di8 stock (µL):	Volume of buffer (µL)
1	25	2	2	12.5
X			#VALUE!	#VALUE!
6) Prepare staining buffer according to step 5. Be sure to make an unstained buffer control.
7) Centrifuge the staining buffer/unstained buffer AND diluted antibody at max speed (at least 16,000 g) for 15 min
8) Mix the three components (14.5 µL unstained/staining buffer + 8 µL diluted sample + 8 µL antibody) into one tube for each condition. Final volume = 25 µL.
	Staining tube setup:
	EVs/plasma/or synthetic standard 1		Staining buffer:		Antibody 1 (CD81):	Antibody 2 (CD63):
	Volume PBS (uL):	Volume of Sample (uL):	Volume MC Buffer (uL):	Volume di8 (uL)	Volume Antibody 1 (uL):	Volume Antibody 2 (uL):
	#VALUE!	#VALUE!	12.5	2	4	4
	Volume of Diluted Prep per well:	#VALUE!	Volume Staining Buffer:	18.5	Volume Antibodies:	8
		SHOULD EQUAL "Volume diluted Prep per well" in Step 4 above			x
9) Incubate for 3 hrs at 37C. Protect from light.
10) Calculate amount of 1:1 MC Buffer/PBS solution for 200x post-stain dilution of samples (1 mL per sample).
	1:1 MC Buffer for Post-Stain Dilution:
	Number of Samples:	Volume PBS (µL):	Volume 6.25% MC Buffer (µL):
	How much diluted sample to make:	#VALUE!	#VALUE!
		TOTAL Volume 1:1 MC Buffer (µL):	#VALUE!
		Volume 1:1 MC Buffer per sample (µL):	#VALUE!
11) Prepare 1:1 MC Buffer/PBS solution from step 10.
12) Dilute samples 1:200 by: Vortex and quick spin stained samples before taking 5 µL of stained sample to mix with 1 mL of 1:1 MC Buffer/PBS solution
13) Distribute 100 - 200 µL of post-stain diluted sample into wells of 96-well plate according to template in step 1.
14) Open CellStream service mode acquisition software. You should need a password to login if in service mode.
15) Check fluid levels for all tanks and empty waste if needed. Run instrument initialization.
16) Run instrument calibration with manufacturer's beads.
17) Configure the settings as follows:
	Turn on small particle detection (this should automatically set the flow rate, thresholds, and trigger channels to slow, zero, and none, respectively.
	Acquire: 1 - 10 min
	FSC/SSC: 1%	0.01
	488: 25%	0.25
	405:	1
	642:	1
	Thresholds:	0
	Trigger Channels:	None
	Flow rate:	Slow (3.66 uL/min)
18) Make a list of Sample IDs, based on the plate template, to copy and paste for Well ID sample selection in the CellStream.
19) Final antibody staining concentrations
	Antibody staining cocentration:	Final antibody concentration (after staining and diluting 1:200):
	1	0.005
